# Supplementary material for: ﻿A new genus and two new species of Opsiini leafhoppers (Hemiptera, Cicadellidae, Deltocephalinae) from China, with a key to genera
Source: Zookeys. 2025 Feb 13;1228:1–9. doi: 10.3897/zookeys.1228.127783 (PMC11843167; doi:10.3897/zookeys.1228.127783)
Supplement: XML Treatment for Odonaellus [file zookeys.1228.127783-treatment1.xml]

<!DOCTYPE tp:taxon-treatment
  PUBLIC "-//TaxonX//DTD Taxonomic Treatment Publishing DTD v0 20100105//EN" "tax-treatment-NSO.dtd">
<tp:taxon-treatment xmlns:tp="http://www.plazi.org/taxpub"><tp:treatment-meta><kwd-group><label>Taxon classification</label><kwd>
                <named-content content-type="kingdom">Animalia</named-content>
              </kwd></kwd-group><mixed-citation publication-type="journal"><person-group><name><surname>Hu</surname><given-names>Shangmi</given-names></name><name><surname>Cao</surname><given-names>Wenjun</given-names></name><name><surname>Xing</surname><given-names>Jichun</given-names></name></person-group><article-title>﻿A new genus and two new species of <tp:taxon-name><tp:taxon-name-part taxon-name-part-type="tribe">Opsiini</tp:taxon-name-part></tp:taxon-name> leafhoppers (<tp:taxon-name><tp:taxon-name-part taxon-name-part-type="order">Hemiptera</tp:taxon-name-part></tp:taxon-name>, <tp:taxon-name><tp:taxon-name-part taxon-name-part-type="family">Cicadellidae</tp:taxon-name-part></tp:taxon-name>, <tp:taxon-name><tp:taxon-name-part taxon-name-part-type="subfamily">Deltocephalinae</tp:taxon-name-part></tp:taxon-name>) from China, with a key to genera</article-title><source>Zookeys</source><day>13</day><month>02</month><year>2025</year><volume>1228</volume><fpage>1</fpage><lpage>9</lpage><pub-id pub-id-type="doi">10.3897/zookeys.1228.127783</pub-id></mixed-citation></tp:treatment-meta><tp:nomenclature><label>﻿</label><tp:taxon-name>
              <object-id xmlns:xlink="http://www.w3.org/1999/xlink" content-type="arpha" xlink:type="simple">EDF1D0E0-46E3-5ABF-A2AE-BBDF7E1B3082</object-id>
              <tp:taxon-name-part taxon-name-part-type="genus" reg="Odonaellus">Odonaellus</tp:taxon-name-part>
              <object-id xmlns:xlink="http://www.w3.org/1999/xlink" content-type="zoobank" xlink:type="simple">https://zoobank.org/CDE39C57-F5A6-46C8-8556-424FB53F99E9</object-id>
            </tp:taxon-name><tp:taxon-status xmlns:xlink="http://www.w3.org/1999/xlink" xlink:type="simple">gen. nov.</tp:taxon-status></tp:nomenclature><tp:treatment-sec sec-type="type species" id="SECID0EMEAE"><title>Type species.</title><p><italic><tp:taxon-name><tp:taxon-name-part taxon-name-part-type="genus" reg="Odonaellus">Odonaellus</tp:taxon-name-part><tp:taxon-name-part taxon-name-part-type="species" reg="serratus">serratus</tp:taxon-name-part></tp:taxon-name></italic> sp. nov.</p></tp:treatment-sec><tp:treatment-sec sec-type="description" id="SECID0E4EAE"><title>Description.</title><p>Body yellowish-brown. Crown yellow, with white stripe and a pair of small black spots at apex of crown connected to a black transverse marginal band. Eyes dark brown; ocelli yellowish-brown and on anterior margin of head. Pronotum with anterior yellowish brown and posterior brown. Face pale brown. Forewing yellowish, with brown arched lines and patchy spots. Legs brownish yellow.</p><p>Body robust. Head including eyes narrower than pronotum; crown slightly produced medially, shorter than width between eyes; ocelli on anterior margin, separated from corresponding eye by approximately their own diameter; face slightly flattened, its width narrower than length; anteclypeus slightly expanded apically. Pronotum obviously longer than wide, anterior margin strongly and roundly produced, posterior margin slightly concave. Scutellum triangular, wider than long, slightly longer than pronotum, with transverse suture depressed. Forewing hyaline, about 3 times as long as wide, with 4 apical cells and 3 subapical cells; inner subapical cell closed. Fore femur with 2 dorsoapical setae; row IC with stout setae; row AV with short, stout setae; tibia with 2 rows of setae. Hind femur broadened distally and slightly bowed; apical setal formula 2+2+1; tibia flattened and nearly straight, row PD with 28 macrosetae decreasing in length toward base; row AD with approximately 13 long stout setae and 0–4 shorter stout setae between each long seta.</p><p><bold><italic>Male genitalia</italic>.</bold> Male pygofer slightly longer than high, with paired ventral process or dorsal process, without macrosetae, and setae on posterior margin. Valve subtriangular. Subgenital plate without macrosetae or with a few small macrosetae and with wide base, slightly narrowed posteriorly, without digitiform apical extension. Aedeagal shaft arising from base with paired shafts, denticular, curved, U-shaped in ventral view, gonopore subapical. Connective Y-shaped, articulated with aedeagus. Style broad at base, subapically slightly concaved.</p></tp:treatment-sec><tp:treatment-sec sec-type="remarks" id="SECID0EKFAE"><title>Remarks.</title><p>This new genus is placed in subtribe <tp:taxon-name><tp:taxon-name-part taxon-name-part-type="subtribe">Eremophlepsiina</tp:taxon-name-part></tp:taxon-name> based on the following: crown concavely depressed, with a pair of apical black submedial maculae; head narrower than the pronotum; wings macropterous; macrosetae on the male subgenital plate reduced or absent, pygofer with paired posterior processes, aedeagus with shafts arising from the base; and the female ovipositor extending far beyond the pygofer apex. The genus is distinguished from other <tp:taxon-name><tp:taxon-name-part taxon-name-part-type="subtribe">Eremophlepsiina</tp:taxon-name-part></tp:taxon-name> by the lack of irregular brown markings on the head and pronotum, the much less prominent brown vermiculate markings on the forewing, and the apically denticulate shafts of the aedeagus. The two included species differ for some characters mentioned in the subtribal diagnosis provided by <xref ref-type="bibr" rid="B4">Zahniser and Dietrich (2013)</xref>, suggesting that the genus may be intermediate between <tp:taxon-name><tp:taxon-name-part taxon-name-part-type="subtribe">Eremophlepsiina</tp:taxon-name-part></tp:taxon-name> and <tp:taxon-name><tp:taxon-name-part taxon-name-part-type="subtribe">Opsiina</tp:taxon-name-part></tp:taxon-name> (see Remarks for individual species below).</p></tp:treatment-sec><tp:treatment-sec sec-type="etymology" id="SECID0EIGAE"><title>Etymology.</title><p>The new genus name is derived from the Latin word “<italic>odona</italic>” and the diminutive suffix “-<italic>ellus</italic>”, in reference to the denticulate (tooth-like) processes on the aedeagal shaft. Gender: masculine.</p></tp:treatment-sec><tp:treatment-sec sec-type="distribution" id="SECID0ESGAE"><title>Distribution.</title><p>Oriental region (China).</p></tp:treatment-sec><ref-list><ref id="B4"><mixed-citation xmlns:xlink="http://www.w3.org/1999/xlink" xlink:type="simple"><person-group><name name-style="western"><surname>Zahniser</surname><given-names>JN</given-names></name><name name-style="western"><surname>Dietrich</surname><given-names>CH</given-names></name></person-group> (<year>2013</year>) <article-title>A review of the tribes of <tp:taxon-name><tp:taxon-name-part taxon-name-part-type="subfamily">Deltocephalinae</tp:taxon-name-part></tp:taxon-name> (<tp:taxon-name><tp:taxon-name-part taxon-name-part-type="order">Hemiptera</tp:taxon-name-part></tp:taxon-name>: <tp:taxon-name><tp:taxon-name-part taxon-name-part-type="suborder">Auchenorrhyncha</tp:taxon-name-part></tp:taxon-name>: <tp:taxon-name><tp:taxon-name-part taxon-name-part-type="family">Cicadellidae</tp:taxon-name-part></tp:taxon-name>).</article-title><source>European Journal of Taxonomy</source><volume>45</volume>: <fpage>1</fpage>–<lpage>211</lpage>. <ext-link xlink:href="10.5852/ejt.2013.45" ext-link-type="doi" xlink:type="simple">https://doi.org/10.5852/ejt.2013.45</ext-link></mixed-citation></ref></ref-list></tp:taxon-treatment>
