# Supplementary material for: ﻿A new genus and two new species of Opsiini leafhoppers (Hemiptera, Cicadellidae, Deltocephalinae) from China, with a key to genera
Source: Zookeys. 2025 Feb 13;1228:1–9. doi: 10.3897/zookeys.1228.127783 (PMC11843167; doi:10.3897/zookeys.1228.127783)
Supplement: XML Treatment for Odonaellus serratus [file zookeys.1228.127783-treatment2.xml]

<!DOCTYPE tp:taxon-treatment
  PUBLIC "-//TaxonX//DTD Taxonomic Treatment Publishing DTD v0 20100105//EN" "tax-treatment-NSO.dtd">
<tp:taxon-treatment xmlns:tp="http://www.plazi.org/taxpub"><tp:treatment-meta><kwd-group><label>Taxon classification</label><kwd>
                <named-content content-type="kingdom">Animalia</named-content>
              </kwd></kwd-group><mixed-citation publication-type="journal"><person-group><name><surname>Hu</surname><given-names>Shangmi</given-names></name><name><surname>Cao</surname><given-names>Wenjun</given-names></name><name><surname>Xing</surname><given-names>Jichun</given-names></name></person-group><article-title>﻿A new genus and two new species of <tp:taxon-name><tp:taxon-name-part taxon-name-part-type="tribe">Opsiini</tp:taxon-name-part></tp:taxon-name> leafhoppers (<tp:taxon-name><tp:taxon-name-part taxon-name-part-type="order">Hemiptera</tp:taxon-name-part></tp:taxon-name>, <tp:taxon-name><tp:taxon-name-part taxon-name-part-type="family">Cicadellidae</tp:taxon-name-part></tp:taxon-name>, <tp:taxon-name><tp:taxon-name-part taxon-name-part-type="subfamily">Deltocephalinae</tp:taxon-name-part></tp:taxon-name>) from China, with a key to genera</article-title><source>Zookeys</source><day>13</day><month>02</month><year>2025</year><volume>1228</volume><fpage>1</fpage><lpage>9</lpage><pub-id pub-id-type="doi">10.3897/zookeys.1228.127783</pub-id></mixed-citation></tp:treatment-meta><tp:nomenclature><label>﻿</label><tp:taxon-name>
              <object-id xmlns:xlink="http://www.w3.org/1999/xlink" content-type="arpha" xlink:type="simple">6C7905DC-524C-5486-91AE-0D701E7A5893</object-id>
              <tp:taxon-name-part taxon-name-part-type="genus" reg="Odonaellus">Odonaellus</tp:taxon-name-part>
              <tp:taxon-name-part taxon-name-part-type="species" reg="serratus">serratus</tp:taxon-name-part>
              <object-id xmlns:xlink="http://www.w3.org/1999/xlink" content-type="zoobank" xlink:type="simple">https://zoobank.org/F7F35958-C834-4091-8158-DD8F222FCE02</object-id>
            </tp:taxon-name><tp:taxon-status xmlns:xlink="http://www.w3.org/1999/xlink" xlink:type="simple">sp. nov.</tp:taxon-status><xref ref-type="fig" rid="F1">Figs 1–4</xref><xref ref-type="fig" rid="F2">, 5–12</xref></tp:nomenclature><tp:treatment-sec sec-type="description" id="SECID0EBLAE"><title>Description.</title><p>Color pattern of anterior dorsum and face as in Figs <xref ref-type="fig" rid="F1">1–4</xref>. Face yellow with a few brown stripes (Fig. <xref ref-type="fig" rid="F1">4</xref>).</p></tp:treatment-sec><tp:treatment-sec sec-type="description" id="SECID0EPLAE"><title>Other external features as in generic description.</title><p><bold><italic>Male genitalia</italic>.</bold> Male pygofer with one pair of ﬁnger-like dorsal processes arising caudally and with a few macrosetae along caudal margin; ventral margin expanded (Figs <xref ref-type="fig" rid="F2">5</xref>, <xref ref-type="fig" rid="F2">6</xref>). Valve small (Fig. <xref ref-type="fig" rid="F2">7</xref>). Subgenital plate with a few stout setae (Fig. <xref ref-type="fig" rid="F2">8</xref>). Aedeagal shaft lamellar, apical tapered and apcial inner margin dentate; gonopore subapical (Figs <xref ref-type="fig" rid="F2">10</xref>, <xref ref-type="fig" rid="F2">11</xref>). Connective with arms shorter than stem (Fig. <xref ref-type="fig" rid="F2">9</xref>). Style curved, apical apophysis stout and subapically concaved (Fig. <xref ref-type="fig" rid="F2">12</xref>).</p><p><bold><italic>Measurement</italic>.</bold> Length (including tegmen): ♂, 5.3–5.7 mm.</p></tp:treatment-sec><tp:treatment-sec sec-type="type material" id="SECID0EGNAE"><title>Type material.</title><p><bold><italic>Holotype</italic></bold>: • ♂, China: Yunnan, Mengla County, Mohan; <named-content xmlns:xlink="http://www.w3.org/1999/xlink" content-type="dwc:verbatimCoordinates" xlink:type="simple"><named-content content-type="geo-json" specific-use="{&#34;type&#34;:&#34;Point&#34;,&#34;coordinates&#34;:[102.262778,21.375000]}" id="NCID0EUNAE" xlink:type="simple">21°22'30"N, 101°75'46"E</named-content></named-content>; 13 May 2015, coll. Qiang Luo (<abbrev xmlns:xlink="http://www.w3.org/1999/xlink" content-type="institution" xlink:title="Institute of Entomology, Guizhou University, Guiyang, China" id="ABBRID0EZNAE" xlink:type="simple">GUGC</abbrev>); <bold><italic>paratypes</italic></bold>: • 5 ♂♂, Yunnan, Mengla County, Mohan; <named-content xmlns:xlink="http://www.w3.org/1999/xlink" content-type="dwc:verbatimCoordinates" xlink:type="simple"><named-content content-type="geo-json" specific-use="{&#34;type&#34;:&#34;Point&#34;,&#34;coordinates&#34;:[101.749722,21.222500]}" id="NCID0EEOAE" xlink:type="simple">21°13'21"N, 101°44'59"E</named-content></named-content>; 13 May 2015, coll. Qiang Luo; • 3 ♂♂, Yunnan, Mengla County, Menglun; <named-content xmlns:xlink="http://www.w3.org/1999/xlink" content-type="dwc:verbatimCoordinates" xlink:type="simple"><named-content content-type="geo-json" specific-use="{&#34;type&#34;:&#34;Point&#34;,&#34;coordinates&#34;:[101.456389,22.525556]}" id="NCID0EMOAE" xlink:type="simple">21°91'32"N, 101°26'83"E</named-content></named-content>; 12 May 2015, coll. Qiang Luo (<abbrev xmlns:xlink="http://www.w3.org/1999/xlink" content-type="institution" xlink:title="Institute of Entomology, Guizhou University, Guiyang, China" id="ABBRID0EROAE" xlink:type="simple">GUGC</abbrev>).</p></tp:treatment-sec><tp:treatment-sec sec-type="etymology" id="SECID0EWOAE"><title>Etymology.</title><p>The new species name is Latin adjective <italic>serratus</italic>, “serrate”, used in reference to the apically aedeagal shaft toothed like a saw.</p><fig id="F1" position="float" orientation="portrait"><object-id xmlns:xlink="http://www.w3.org/1999/xlink" content-type="doi" xlink:type="simple">10.3897/zookeys.1228.127783.figures1-4</object-id><object-id xmlns:xlink="http://www.w3.org/1999/xlink" content-type="arpha" xlink:type="simple">D0ED59E4-BBA0-5AC0-A8C5-488DDA679611</object-id><label>Figures 1–4.</label><caption><p><italic><tp:taxon-name><tp:taxon-name-part taxon-name-part-type="genus" reg="Odonaellus">Odonaellus</tp:taxon-name-part><tp:taxon-name-part taxon-name-part-type="species" reg="serratus">serratus</tp:taxon-name-part></tp:taxon-name></italic> sp. nov. <bold>1</bold> ♂, dorsal view <bold>2</bold> ♂, lateral view <bold>3</bold> ♂, head and thorax, dorsal view <bold>4</bold> ♂, face.</p></caption><graphic xmlns:xlink="http://www.w3.org/1999/xlink" xlink:href="zookeys-1228-001_article-127783__-g001.jpg" position="float" orientation="portrait" xlink:type="simple" id="oo_1250024.jpg"><uri content-type="original_file" xlink:type="simple">https://binary.pensoft.net/fig/1250024</uri></graphic></fig><fig id="F2" position="float" orientation="portrait"><object-id xmlns:xlink="http://www.w3.org/1999/xlink" content-type="doi" xlink:type="simple">10.3897/zookeys.1228.127783.figures5-12</object-id><object-id xmlns:xlink="http://www.w3.org/1999/xlink" content-type="arpha" xlink:type="simple">05AD9CC0-C31E-5FFF-BB17-48BC15CAE584</object-id><label>Figures 5–12.</label><caption><p><italic><tp:taxon-name><tp:taxon-name-part taxon-name-part-type="genus" reg="Odonaellus">Odonaellus</tp:taxon-name-part><tp:taxon-name-part taxon-name-part-type="species" reg="serratus">serratus</tp:taxon-name-part></tp:taxon-name></italic> sp. nov. <bold>5</bold> male pygofer side, lateral view <bold>6</bold> male pygofer side, ventral view <bold>7</bold> valve, ventral view <bold>8</bold> subgenital plates, ventral view <bold>9</bold> connective, ventral view <bold>10</bold> aedeagus, ventral view <bold>11</bold> aedeagus, lateral view <bold>12</bold> style, dorsal view.</p></caption><graphic xmlns:xlink="http://www.w3.org/1999/xlink" xlink:href="zookeys-1228-001_article-127783__-g002.jpg" position="float" orientation="portrait" xlink:type="simple" id="oo_1250025.jpg"><uri content-type="original_file" xlink:type="simple">https://binary.pensoft.net/fig/1250025</uri></graphic></fig></tp:treatment-sec><tp:treatment-sec sec-type="remarks" id="SECID0EORAE"><title>Remarks.</title><p>This species disagrees with the subtribal diagnosis of <tp:taxon-name><tp:taxon-name-part taxon-name-part-type="subtribe">Eremophlepsiina</tp:taxon-name-part></tp:taxon-name>, as provided by <xref ref-type="bibr" rid="B4">Zahniser and Dietrich (2013)</xref>, in having small macrosetae present laterally on the male subgenital plate, the pygofer process arising dorsally rather than ventrally, and the valve distinctly shorter than wide.</p></tp:treatment-sec><ref-list><ref id="B4"><mixed-citation xmlns:xlink="http://www.w3.org/1999/xlink" xlink:type="simple"><person-group><name name-style="western"><surname>Zahniser</surname><given-names>JN</given-names></name><name name-style="western"><surname>Dietrich</surname><given-names>CH</given-names></name></person-group> (<year>2013</year>) <article-title>A review of the tribes of <tp:taxon-name><tp:taxon-name-part taxon-name-part-type="subfamily">Deltocephalinae</tp:taxon-name-part></tp:taxon-name> (<tp:taxon-name><tp:taxon-name-part taxon-name-part-type="order">Hemiptera</tp:taxon-name-part></tp:taxon-name>: <tp:taxon-name><tp:taxon-name-part taxon-name-part-type="suborder">Auchenorrhyncha</tp:taxon-name-part></tp:taxon-name>: <tp:taxon-name><tp:taxon-name-part taxon-name-part-type="family">Cicadellidae</tp:taxon-name-part></tp:taxon-name>).</article-title><source>European Journal of Taxonomy</source><volume>45</volume>: <fpage>1</fpage>–<lpage>211</lpage>. <ext-link xlink:href="10.5852/ejt.2013.45" ext-link-type="doi" xlink:type="simple">https://doi.org/10.5852/ejt.2013.45</ext-link></mixed-citation></ref></ref-list></tp:taxon-treatment>
