# Supplementary material for: ﻿A new genus and two new species of Opsiini leafhoppers (Hemiptera, Cicadellidae, Deltocephalinae) from China, with a key to genera
Source: Zookeys. 2025 Feb 13;1228:1–9. doi: 10.3897/zookeys.1228.127783 (PMC11843167; doi:10.3897/zookeys.1228.127783)
Supplement: XML Treatment for Odonaellus expansus [file zookeys.1228.127783-treatment3.xml]

<!DOCTYPE tp:taxon-treatment
  PUBLIC "-//TaxonX//DTD Taxonomic Treatment Publishing DTD v0 20100105//EN" "tax-treatment-NSO.dtd">
<tp:taxon-treatment xmlns:tp="http://www.plazi.org/taxpub"><tp:treatment-meta><kwd-group><label>Taxon classification</label><kwd>
                <named-content content-type="kingdom">Animalia</named-content>
              </kwd></kwd-group><mixed-citation publication-type="journal"><person-group><name><surname>Hu</surname><given-names>Shangmi</given-names></name><name><surname>Cao</surname><given-names>Wenjun</given-names></name><name><surname>Xing</surname><given-names>Jichun</given-names></name></person-group><article-title>﻿A new genus and two new species of <tp:taxon-name><tp:taxon-name-part taxon-name-part-type="tribe">Opsiini</tp:taxon-name-part></tp:taxon-name> leafhoppers (<tp:taxon-name><tp:taxon-name-part taxon-name-part-type="order">Hemiptera</tp:taxon-name-part></tp:taxon-name>, <tp:taxon-name><tp:taxon-name-part taxon-name-part-type="family">Cicadellidae</tp:taxon-name-part></tp:taxon-name>, <tp:taxon-name><tp:taxon-name-part taxon-name-part-type="subfamily">Deltocephalinae</tp:taxon-name-part></tp:taxon-name>) from China, with a key to genera</article-title><source>Zookeys</source><day>13</day><month>02</month><year>2025</year><volume>1228</volume><fpage>1</fpage><lpage>9</lpage><pub-id pub-id-type="doi">10.3897/zookeys.1228.127783</pub-id></mixed-citation></tp:treatment-meta><tp:nomenclature><label>﻿</label><tp:taxon-name>
              <object-id xmlns:xlink="http://www.w3.org/1999/xlink" content-type="arpha" xlink:type="simple">56F9F325-A87E-5CB6-8056-46FFBFA5438F</object-id>
              <tp:taxon-name-part taxon-name-part-type="genus" reg="Odonaellus">Odonaellus</tp:taxon-name-part>
              <tp:taxon-name-part taxon-name-part-type="species" reg="expansus">expansus</tp:taxon-name-part>
              <object-id xmlns:xlink="http://www.w3.org/1999/xlink" content-type="zoobank" xlink:type="simple">https://zoobank.org/662E89F3-915E-44F4-A0C3-3746755C2528</object-id>
            </tp:taxon-name><tp:taxon-status xmlns:xlink="http://www.w3.org/1999/xlink" xlink:type="simple">sp. nov.</tp:taxon-status><xref ref-type="fig" rid="F3">Figs 13–16</xref><xref ref-type="fig" rid="F4">, 17–20</xref><xref ref-type="fig" rid="F5">, 21–28</xref><xref ref-type="fig" rid="F6">, 29–34</xref></tp:nomenclature><tp:treatment-sec sec-type="description" id="SECID0EWTAE"><title>Description.</title><p>Color pattern of anterior dorsum and face as in Figs <xref ref-type="fig" rid="F3">13</xref>–<xref ref-type="fig" rid="F4">20</xref>. Male pronotum dark brown with irregular fuscous spots (Fig. <xref ref-type="fig" rid="F3">15</xref>); female pronotum yellowish brown, without spot (Fig. <xref ref-type="fig" rid="F4">19</xref>).</p></tp:treatment-sec><tp:treatment-sec sec-type="description" id="SECID0EMUAE"><title>Other external features as in generic description.</title><p><bold><italic>Male genitalia</italic>.</bold> Male pygofer with one pair of sharp ventral processes arising caudally and a pair of tiny posteroventral process grown in dorsal inner surface (Figs <xref ref-type="fig" rid="F5">21</xref>, <xref ref-type="fig" rid="F5">22</xref>). Valve large (Fig. <xref ref-type="fig" rid="F5">23</xref>). Subgenital plate without macrosetae (Fig. <xref ref-type="fig" rid="F5">24</xref>). Aedeagal shaft auricular and subapical inner margin with a few small dentae; gonopore subapical (Figs <xref ref-type="fig" rid="F5">26</xref>, <xref ref-type="fig" rid="F5">27</xref>). Connective with arms shorter than stem (Fig. <xref ref-type="fig" rid="F5">25</xref>). Style curved; apical apophysis stout and subapically concave. (Fig. <xref ref-type="fig" rid="F5">28</xref>).</p><fig id="F3" position="float" orientation="portrait"><object-id xmlns:xlink="http://www.w3.org/1999/xlink" content-type="doi" xlink:type="simple">10.3897/zookeys.1228.127783.figures13-16</object-id><object-id xmlns:xlink="http://www.w3.org/1999/xlink" content-type="arpha" xlink:type="simple">A2CA2A5D-B659-5191-B0FF-71E5FFCDC171</object-id><label>Figures 13–16.</label><caption><p><italic><tp:taxon-name><tp:taxon-name-part taxon-name-part-type="genus" reg="Odonaellus">Odonaellus</tp:taxon-name-part><tp:taxon-name-part taxon-name-part-type="species" reg="expansus">expansus</tp:taxon-name-part></tp:taxon-name></italic> sp. nov. <bold>13</bold> ♂, dorsal view <bold>14</bold> ♂, lateral view <bold>15</bold> ♂, head and thorax, dorsal view <bold>16</bold> ♂, face.</p></caption><graphic xmlns:xlink="http://www.w3.org/1999/xlink" xlink:href="zookeys-1228-001_article-127783__-g003.jpg" position="float" orientation="portrait" xlink:type="simple" id="oo_1250026.jpg"><uri content-type="original_file" xlink:type="simple">https://binary.pensoft.net/fig/1250026</uri></graphic></fig><fig id="F4" position="float" orientation="portrait"><object-id xmlns:xlink="http://www.w3.org/1999/xlink" content-type="doi" xlink:type="simple">10.3897/zookeys.1228.127783.figures17-20</object-id><object-id xmlns:xlink="http://www.w3.org/1999/xlink" content-type="arpha" xlink:type="simple">A7666A47-E3A2-53D0-BA9F-31FA7E8E2E5D</object-id><label>Figures 17–20.</label><caption><p><italic><tp:taxon-name><tp:taxon-name-part taxon-name-part-type="genus" reg="Odonaellus">Odonaellus</tp:taxon-name-part><tp:taxon-name-part taxon-name-part-type="species" reg="expansus">expansus</tp:taxon-name-part></tp:taxon-name></italic> sp. nov. <bold>17</bold> ♀, dorsal view <bold>18</bold> ♀, lateral view <bold>19</bold> ♀, head and thorax, dorsal view <bold>20</bold> ♀, face.</p></caption><graphic xmlns:xlink="http://www.w3.org/1999/xlink" xlink:href="zookeys-1228-001_article-127783__-g004.jpg" position="float" orientation="portrait" xlink:type="simple" id="oo_1250027.jpg"><uri content-type="original_file" xlink:type="simple">https://binary.pensoft.net/fig/1250027</uri></graphic></fig><fig id="F5" position="float" orientation="portrait"><object-id xmlns:xlink="http://www.w3.org/1999/xlink" content-type="doi" xlink:type="simple">10.3897/zookeys.1228.127783.figures21-28</object-id><object-id xmlns:xlink="http://www.w3.org/1999/xlink" content-type="arpha" xlink:type="simple">F89442E7-59B6-5284-A208-24C26D477EDA</object-id><label>Figures 21–28.</label><caption><p><italic><tp:taxon-name><tp:taxon-name-part taxon-name-part-type="genus" reg="Odonaellus">Odonaellus</tp:taxon-name-part></tp:taxon-name></italic> sp. nov. <bold>21</bold> male pygofer side, lateral view <bold>22</bold> male pygofer side, dorsal view <bold>23</bold> valve, ventral view <bold>24</bold> subgenital plates, ventral view <bold>25</bold> aedeagus, ventral view <bold>26</bold> aedeagus, lateral view <bold>27</bold> connective, ventral view <bold>28</bold> style, dorsal view.</p></caption><graphic xmlns:xlink="http://www.w3.org/1999/xlink" xlink:href="zookeys-1228-001_article-127783__-g005.jpg" position="float" orientation="portrait" xlink:type="simple" id="oo_1250028.jpg"><uri content-type="original_file" xlink:type="simple">https://binary.pensoft.net/fig/1250028</uri></graphic></fig><p>Female pygofer with ventroposterior margin sharply incurved (Fig. <xref ref-type="fig" rid="F6">29</xref>). Female seventh sternum posterior margin concave, resulting in projection on both sides (Fig. <xref ref-type="fig" rid="F6">30</xref>). First valvula of ovipositor slightly curved, attenuate to apex, with indistinct scale-like sculpture ventrally (Figs <xref ref-type="fig" rid="F6">31</xref>, <xref ref-type="fig" rid="F6">32</xref>). Second valvula with small teeth near apex (Figs <xref ref-type="fig" rid="F6">33</xref>, <xref ref-type="fig" rid="F6">34</xref>).</p><p><bold><italic>Measurement</italic>.</bold> Length (including tegmen): ♂, 5.4–5.7 mm; ♀, 5.8–6.5 mm.</p></tp:treatment-sec><tp:treatment-sec sec-type="type material" id="SECID0EB1AE"><title>Type material.</title><p><bold><italic>Holotype</italic></bold>: • ♂, China: Guangxi Autonomous Region, Longzhou County, Nonggang; <named-content xmlns:xlink="http://www.w3.org/1999/xlink" content-type="dwc:verbatimCoordinates" xlink:type="simple"><named-content content-type="geo-json" specific-use="{&#34;type&#34;:&#34;Point&#34;,&#34;coordinates&#34;:[107.624167,22.422500]}" id="NCID0EP1AE" xlink:type="simple">22°25'21"N, 106°97'27"E</named-content></named-content>; 4 May 2014, coll. Qu Wu (<abbrev xmlns:xlink="http://www.w3.org/1999/xlink" content-type="institution" xlink:title="Institute of Entomology, Guizhou University, Guiyang, China" id="ABBRID0EU1AE" xlink:type="simple">GUGC</abbrev>); <bold><italic>paratypes</italic></bold>: • 4 ♂♂ 5 ♀♀, Guangxi Autonomous Region, Longzhou County, Nonggang; <named-content xmlns:xlink="http://www.w3.org/1999/xlink" content-type="dwc:verbatimCoordinates" xlink:type="simple"><named-content content-type="geo-json" specific-use="{&#34;type&#34;:&#34;Point&#34;,&#34;coordinates&#34;:[107.630278,22.843611]}" id="NCID0E61AE" xlink:type="simple">22°49'97"N, 106°97'49"E</named-content></named-content>; 8 May 2012, coll. Zhiwei Fan, Hu Li; • 3 ♂♂, Guangxi Autonomous Region, Longzhou County, Nonggang; <named-content xmlns:xlink="http://www.w3.org/1999/xlink" content-type="dwc:verbatimCoordinates" xlink:type="simple"><named-content content-type="geo-json" specific-use="{&#34;type&#34;:&#34;Point&#34;,&#34;coordinates&#34;:[107.626111,22.885000]}" id="NCID0EH2AE" xlink:type="simple">22°52'66"N, 106°96'94"E</named-content></named-content>; 4 May 2014, coll. Qu Wu (<abbrev xmlns:xlink="http://www.w3.org/1999/xlink" content-type="institution" xlink:title="Institute of Entomology, Guizhou University, Guiyang, China" id="ABBRID0EM2AE" xlink:type="simple">GUGC</abbrev>).</p></tp:treatment-sec><tp:treatment-sec sec-type="etymology" id="SECID0ER2AE"><title>Etymology.</title><p>The new species name is Latin adjective <italic>expansus</italic>, “expanded”, which is in reference to the broadly expanded base of the aedeagal shaft.</p><fig id="F6" position="float" orientation="portrait"><object-id xmlns:xlink="http://www.w3.org/1999/xlink" content-type="doi" xlink:type="simple">10.3897/zookeys.1228.127783.figures29-34</object-id><object-id xmlns:xlink="http://www.w3.org/1999/xlink" content-type="arpha" xlink:type="simple">DA7D4783-0B51-5E50-966F-D2696A300E0E</object-id><label>Figures 29–34.</label><caption><p><italic><tp:taxon-name><tp:taxon-name-part taxon-name-part-type="genus" reg="Odonaellus">Odonaellus</tp:taxon-name-part><tp:taxon-name-part taxon-name-part-type="species" reg="expansus">expansus</tp:taxon-name-part></tp:taxon-name></italic> sp. nov. <bold>29</bold> female genital capsule, lateral view <bold>30</bold> seventh sternite, ventral view <bold>31</bold> first valvula, lateral view <bold>32</bold> detail of sculptures of first valvula <bold>33</bold> second valvula, lateral view <bold>34</bold> detail of sculpture on second valvula.</p></caption><graphic xmlns:xlink="http://www.w3.org/1999/xlink" xlink:href="zookeys-1228-001_article-127783__-g006.jpg" position="float" orientation="portrait" xlink:type="simple" id="oo_1250029.jpg"><uri content-type="original_file" xlink:type="simple">https://binary.pensoft.net/fig/1250029</uri></graphic></fig></tp:treatment-sec><tp:treatment-sec sec-type="remarks" id="SECID0EF4AE"><title>Remarks.</title><p>This species agrees more closely with the subtribal diagnosis of <tp:taxon-name><tp:taxon-name-part taxon-name-part-type="subtribe">Eremophlepsiina</tp:taxon-name-part></tp:taxon-name> (<xref ref-type="bibr" rid="B4">Zahniser and Dietrich 2013</xref>) than does the type species of the genus. Unlike <italic><tp:taxon-name><tp:taxon-name-part taxon-name-part-type="genus" reg="Odonaellus">O.</tp:taxon-name-part><tp:taxon-name-part taxon-name-part-type="species" reg="serratus">serratus</tp:taxon-name-part></tp:taxon-name></italic>, <italic><tp:taxon-name><tp:taxon-name-part taxon-name-part-type="genus" reg="Odonaellus">O.</tp:taxon-name-part><tp:taxon-name-part taxon-name-part-type="species" reg="expansus">expansus</tp:taxon-name-part></tp:taxon-name></italic> has the male valve nearly as long as wide, the pygofer process ventrally arising, and the subgenital plate lacking macrosetae as in other <tp:taxon-name><tp:taxon-name-part taxon-name-part-type="subtribe">Eremophlepsiina</tp:taxon-name-part></tp:taxon-name>.</p></tp:treatment-sec><ref-list><ref id="B4"><mixed-citation xmlns:xlink="http://www.w3.org/1999/xlink" xlink:type="simple"><person-group><name name-style="western"><surname>Zahniser</surname><given-names>JN</given-names></name><name name-style="western"><surname>Dietrich</surname><given-names>CH</given-names></name></person-group> (<year>2013</year>) <article-title>A review of the tribes of <tp:taxon-name><tp:taxon-name-part taxon-name-part-type="subfamily">Deltocephalinae</tp:taxon-name-part></tp:taxon-name> (<tp:taxon-name><tp:taxon-name-part taxon-name-part-type="order">Hemiptera</tp:taxon-name-part></tp:taxon-name>: <tp:taxon-name><tp:taxon-name-part taxon-name-part-type="suborder">Auchenorrhyncha</tp:taxon-name-part></tp:taxon-name>: <tp:taxon-name><tp:taxon-name-part taxon-name-part-type="family">Cicadellidae</tp:taxon-name-part></tp:taxon-name>).</article-title><source>European Journal of Taxonomy</source><volume>45</volume>: <fpage>1</fpage>–<lpage>211</lpage>. <ext-link xlink:href="10.5852/ejt.2013.45" ext-link-type="doi" xlink:type="simple">https://doi.org/10.5852/ejt.2013.45</ext-link></mixed-citation></ref></ref-list></tp:taxon-treatment>
